# Supplementary material for: Land Tenure and Green Production Behavior: Empirical Analysis Based on Fertilizer Use by Cotton Farmers in China
Source: Int J Environ Res Public Health. 2021 Apr 28;18(9):4677. doi: 10.3390/ijerph18094677 (PMC8124971; doi:10.3390/ijerph18094677)
Supplement: Supplementary file 1 [file ijerph-18-04677-s001.zip]

Archive with 1 entries (1 files):
- ijerph-1165753-supplementary.pdf
